# Supplementary material for: Challenges of Introgression in Conservation: Genetic Diversity of the Endangered Wild Camel (Camelus ferus) in Mongolia
Source: Ecol Evol. 2026 Mar 29;16(4):e73293. doi: 10.1002/ece3.73293 (PMC13107281; doi:10.1002/ece3.73293)
Supplement: Supplementary file 1 — Appendix S1: ece373293‐sup‐0001‐AppendixS1.xlsx. [file ECE3-16-e73293-s002.xlsx]

## Sheet: Sheet1
Name	Dye	Primer F	Obs. Allele range (bp)	No. Alleles (Full data)	Temp	PCR	Multiplex	Repeat	Ho/He (wild only 118)	F (null) (wild 118)	GenBank No./Reference	Species designed from
VOLP08	6FAM	f: CCATTCACCCCATCTCTC	148-178	8	58	Qmix58	1			-0.0083	GI:10719682	Vicuna pacos- Alpaca
		r: TCGCCAGTGACCTTATTTAGA						(TG)	0.64 0.63		AF305230
VOLP10	6FAM	f: CTTTCTCCTTTCCTCCCTACT	238-268	12	58	Qmix58	1			0.1434	GI:10719683	Vicuna pacos- Alpaca
		r: CGTCCACTTCCTTCATTTC						(TG)	0.48 0.65		AF305231
VOLP59	HEX	f: CCTTCCTCAGAATCCGCCACC	101-119	11	58	Qmix58	1			0.0151	GI:10719688	Vicuna pacos- Alpaca
		r: CCCGCGCACCAAGCAG							0.49 0.51		AF305236
YWLL36	6FAM	f: AGTCTTGGTGTGGTGGTAGAA	141-179	8	58	Qmix58	2			-0.0288	Lang et al 1996	New world camelid. Used in old world- Jainlin et al 2002
		r: TGCCAGGATACTGACAGTGAT						(CA)22	0.46 0.44		Jianlin et al 2002
VOLP32	6FAM	f: GTGATCGGAATGGCTTGAAA	254-268	3	56	Qmix56	6	(TG)		0.1874	GI:10719686	Vicuna pacos- Alpaca
		r: CAGCGAGCACCTGAAAGAA							0.37 0.54		(Obreque et al, 1998) AF305234
LCA65	6FAM	f: TTTTTCCCCTGTGGTTGAAT	171-191	7	56	Qmix56	6	(TG)12		0.0451	Penedo et al 1998
		r: AACTCAGCTGTTGTCAGGGG							0.29 0.32		AF091124	Llama glama- Llama
CVRL07	HEX	f: AATACCCTAGTTGAAGCTCTGTCCT	272-306	6	56	Qmix56	6	(GT)14, (AT)14		0.0063	Mariasegaram et al 2002
		r: GAGTGCCTTTATAAATATGGGTCTG							0.48 0.49		AF217607	Camelus dromedarius- Dromedary
KS01	HEX	f: TGGCATTTCCTGCAACTGA	125-157	11	58	Qmix58	3	(TG)25		0.0768	GU138968	Camelus bactrianus- Bactrian
		r: AGGAAAGGGCTGAATTGCTC							0.49 0.57		Silbermayr et al 2009
KS02	HEX	f: TCTCTGCACCACCAGTATTCC	155-197	14	58	Qmix58	4	(AC) 16		0.2735	GU138969	Camelus bactrianus- Bactrian
		r: TCAGATATGGGGAGCCTTACA							0.08 0.14		Silbermayr et al 2009
KS03	6FAM	f: TCTCCACTGGCTCCTCAAAT	176-222	16	58	Qmix58	3	(CA)24		0.1799	GU138970	Camelus bactrianus- Bactrian
		r: CTTGGGATATCTGCCATTGTC							0.11 0.16		Silbermayr et al 2009
KS04	HEX	f: AGGGTCAGGTTTCCTCCAAT	240-246	4	58	Qmix58	2	(AC)14		-0.0016	GU138971	Camelus bactrianus- Bactrian
		r: GGGTTTGCACCATCTCAGTT							0.03 0.03		Silbermayr et al 2009
KS05	HEX	f: GGTCCTAGGAGAGAGGAAAAAGA	229-241	7	58	Qmix58	5	(GT)11		0.0437	GU138972	Camelus bactrianus- Bactrian
		r: GGACTAAGGAACCCCAAAGG							0.35 0.38		Silbermayr et al 2009
KS06	6FAM	f: GGCATTATGATTAGTGGGGTAAGTA	182-192	6	58	Qmix58	4	(GT)9		0.0706	GU138973	Camelus bactrianus- Bactrian
		r: GAACCCCAAAGGAAGATGCT							0.34 0.39		Silbermayr et al 2009
KS07	HEX	f: TCTGCTCTGTATGAGTTTATGCTG	91-127	5	60	Qmix60	n/a	(GGAT)5GGA		-0.0869	GU138974	Camelus bactrianus- Bactrian
		r: GCGCCAATCCACTTATTTATG							0.85 0.73		Silbermyar et al 2009
KS08	HEX	f: ATTCAGCCCCATTCTTTCCT	127-153	9	58	Qmix58	5	(CA)16		0.0707	GU138975	Camelus bactrianus- Bactrian
		r: TTCCTACCCTCCACATGGTC							0.23 0.28		Silbermayr et al 2009
KS09	6FAM	f: CTGCCCACTTTTCAATTGGT	198-223	5	58	Qmix58	5			-0.0384	GU138976	Camelus bactrianus- Bactrian
		r: AAACAGTGCACAGCAAAGGA							0.58 0.55		Silbermayr et al 2009
