# Supplementary material for: Challenges of Introgression in Conservation: Genetic Diversity of the Endangered Wild Camel (Camelus ferus) in Mongolia
Source: Ecol Evol. 2026 Mar 29;16(4):e73293. doi: 10.1002/ece3.73293 (PMC13107281; doi:10.1002/ece3.73293)
Supplement: Supplementary file 2 — Appendix S2: ece373293‐sup‐0002‐AppendixS2.xlsx. [file ECE3-16-e73293-s007.xlsx]

## Sheet: Sheet1
Sex Marker	Fluro-dye	Primer Sequences	Allele sizes of the X and Y chr homologs (bp)	Sequence from which marker was designed (GenBank sequence accession number /Reference)
COO	Hex	F: TAGTCTGCAGCTCCTGGTCA	Y = 170; No amplification in X chr	CBacY1775_contig157:1502 (170bp)
		R: ATTTGCCAGGCTAACAATGG
CJT	Hex	F:ATATCCCAGGCACTGCTGAA	X = 146, y=144	CBacY1775_contig185:3779 (146bp)
		R: ATTAGCGGATTTCCCTCTGC
CJE	6Fam	F: GTCTTGGTCAGGGATTGCAT	X=181; Y=178	CBacY1775_contig57:6691 (178 bp)
		R: CTCTTAGCCCTTGCATCTGG
C11	6Fam	F: CACAGACATGTGTGCCATC	No amplificaton in Y chr; In X chr. ranges from 198 – 222	NCBI: BCGSAC_Cfer_1.0
		R: AAAGCAAATGGAAGATGCTC
