# Supplementary material for: Challenges of Introgression in Conservation: Genetic Diversity of the Endangered Wild Camel (Camelus ferus) in Mongolia
Source: Ecol Evol. 2026 Mar 29;16(4):e73293. doi: 10.1002/ece3.73293 (PMC13107281; doi:10.1002/ece3.73293)
Supplement: Supplementary file 4 — Appendix S5: ece373293‐sup‐0004‐AppendixS5.xlsx. [file ECE3-16-e73293-s003.xlsx]

## Sheet: Sheet1
Sample ID	qi (C.ferus)	qi (C. bactrianus)	mt DNA result
AWC11	0.992	0.008	Wild
AWC110	0.994	0.006	Wild
AWC111	0.99	0.01	Wild
AWC112	0.996	0.004	n/a
AWC113	0.995	0.005	n/a
AWC114	0.995	0.005	Wild
AWC115_127	0.992	0.008	Wild
AWC117	0.995	0.005	Wild
AWC118	0.993	0.007	Wild
AWC119	0.969	0.031	Wild
AWC120	0.986	0.014	Wild
AWC122	0.819	0.181	Wild
AWC123	0.992	0.008	Wild
AWC124	0.996	0.004	Wild
AWC125	0.992	0.008	Wild
AWC128	0.973	0.027	Wild
AWC129_135	0.983	0.017	Wild
AWC13	0.992	0.008	n/a
AWC130	0.99	0.01	Wild
AWC131	0.992	0.008	Wild
AWC132	0.924	0.076	Wild
AWC133	0.992	0.008	Wild
AWC134	0.963	0.037	Bactrian
AWC136	0.991	0.009	Wild
AWC156	0.994	0.006	n/a
AWC166	0.994	0.006	Wild
AWC179	0.936	0.064	Wild
AWC184	0.964	0.036	Wild
AWC20	0.982	0.018	Wild
AWC200	0.995	0.005	Wild
AWC209	0.991	0.009	Wild
AWC21	0.995	0.005	Wild
AWC215	0.993	0.007	Wild
AWC22	0.991	0.009	Wild
AWC243	0.959	0.041	Bactrian
AWC245	0.995	0.005	Wild
AWC248	0.859	0.141	Wild
AWC252	0.986	0.014	Wild
AWC256	0.995	0.005	Wild
AWC27	0.994	0.006	Wild
AWC272	0.006	0.994	Bactrian
AWC275	0.988	0.012	Bactrian
AWC278	0.012	0.988	Bactrian
AWC279	0.079	0.921	Bactrian
AWC282	0.94	0.06	Wild
AWC283	0.989	0.011	Wild
AWC284	0.929	0.071	n/a
AWC286	0.994	0.006	Wild
AWC289	0.996	0.004	Wild
AWC29	0.992	0.008	n/a
AWC294	0.994	0.006	n/a
AWC298	0.992	0.008	Wild
AWC299	0.913	0.087	Wild
AWC300	0.839	0.161	Wild
AWC302	0.953	0.047	Wild
AWC303	0.994	0.006	Wild
AWC305	0.884	0.116	Wild
AWC306	0.991	0.009	Wild
AWC308	0.968	0.032	Bactrian
AWC309	0.994	0.006	Wild
AWC310	0.912	0.088	Wild
AWC311	0.992	0.008	Wild
AWC314	0.989	0.011	Wild
AWC317	0.988	0.012	Wild
AWC319	0.992	0.008	Wild
AWC32	0.992	0.008	Wild
AWC327	0.889	0.111	Bactrian
AWC328	0.987	0.013	Wild
AWC329	0.992	0.008	Wild
AWC33	0.714	0.286	n/a
AWC330	0.947	0.053	Bactrian
AWC331	0.828	0.172	Bactrian
AWC332	0.996	0.004	Wild
AWC333	0.994	0.006	Wild
AWC334	0.62	0.38	Bactrian
AWC335	0.979	0.021	Wild
AWC336	0.007	0.993	Bactrian
AWC337	0.974	0.026	Wild
AWC34	0.994	0.006	Wild
AWC341	0.988	0.012	Wild
AWC345	0.024	0.976	Bactrian
AWC347	0.977	0.023	Wild
AWC35	0.86	0.14	Wild
AWC36	0.989	0.011	Wild
AWC37	0.99	0.01	Wild
AWC38	0.979	0.021	n/a
AWC49	0.994	0.006	Wild
AWC50	0.972	0.028	Wild
AWC55	0.944	0.056	Wild
AWC61	0.996	0.004	Wild
AWC63	0.994	0.006	Wild
AWC64	0.008	0.992	Bactrian
AWC65	0.991	0.009	Wild
AWC67	0.989	0.011	Wild
AWC68	0.992	0.008	Wild
AWC70	0.994	0.006	Wild
AWC71	0.95	0.05	Wild
AWC72	0.962	0.038	Bactrian
AWC73	0.987	0.013	Wild
AWC74	0.994	0.006	Bactrian
AWC80	0.866	0.134	Wild
AWC82	0.964	0.036	Wild
AWC86	0.993	0.007	Wild
B1	0.005	0.995	Bactrian
B2	0.003	0.997	Bactrian
B3	0.005	0.995	n/a
B4	0.006	0.994	n/a
B5	0.005	0.995	Bactrian
CHYB14	0.452	0.548	Bactrian
cHyb15	0.382	0.618	n/a
cHyb16	0.513	0.487	n/a
cHyb17	0.006	0.994	n/a
CHYB33	0.499	0.501	Bactrian
CHYB34	0.532	0.468	Bactrian
CHYB36	0.232	0.768	Bactrian
CHYB37	0.439	0.561	Bactrian
CHYB38	0.475	0.525	Bactrian
CHYB39	0.378	0.622	Bactrian
CHYB40	0.297	0.703	Bactrian
CHYB41	0.451	0.549	Wild
CHYB42	0.636	0.364	Bactrian
CHYB43	0.527	0.473	n/a
CHYB44	0.511	0.489	Bactrian
CHYB45	0.063	0.937	Bactrian
CHYB46	0.378	0.622	Bactrian
CHYB47	0.474	0.526	Bactrian
CHYB48	0.68	0.32	Bactrian
CHYB53	0.429	0.571	Bactrian
CHYB57	0.45	0.55	Wild
CWC2	0.581	0.419	Wild
CWC5	0.982	0.018	Wild
CWC9	0.983	0.017	Wild
D36	0.005	0.995	n/a
D43	0.005	0.995	n/a
D44	0.005	0.995	n/a
D53	0.005	0.995	n/a
D54	0.005	0.995	n/a
D56	0.009	0.991	n/a
D57	0.005	0.995	n/a
D58	0.004	0.996	n/a
D59	0.005	0.995	n/a
D60	0.015	0.985	n/a
D61	0.01	0.99	n/a
D62	0.004	0.996	n/a
D63	0.007	0.993	n/a
D64	0.007	0.993	n/a
D65	0.007	0.993	n/a
D66	0.021	0.979	n/a
D67	0.004	0.996	n/a
D68	0.005	0.995	n/a
D69	0.006	0.994	n/a
D70	0.015	0.985	n/a
D71	0.006	0.994	n/a
D72	0.006	0.994	n/a
D73	0.005	0.995	n/a
D74	0.006	0.994	n/a
D75	0.006	0.994	n/a
D76	0.006	0.994	n/a
D77	0.005	0.995	n/a
D80	0.012	0.988	n/a
D81	0.005	0.995	n/a
D82	0.005	0.995	n/a
D83	0.007	0.993	n/a
D84	0.006	0.994	n/a
D87	0.005	0.995	n/a
D88	0.006	0.994	n/a
D90	0.007	0.993	n/a
D92	0.005	0.995	n/a
D93	0.007	0.993	n/a
D94	0.006	0.994	n/a
D95	0.004	0.996	n/a
D96	0.005	0.995	n/a
D98	0.006	0.994	n/a
E1	0.994	0.006	Wild
E10	0.994	0.006	Wild
E11	0.992	0.008	Wild
E12	0.994	0.006	Wild
E13	0.94	0.06	Wild
E14	0.996	0.004	Wild
E15	0.996	0.004	Wild
E16	0.993	0.007	Wild
E17	0.994	0.006	Wild
E18	0.996	0.004	Wild
E19	0.996	0.004	Wild
E2	0.993	0.007	Wild
E20	0.996	0.004	Wild
E21	0.995	0.005	Wild
E22	0.992	0.008	Wild
E23	0.993	0.007	Wild
E24	0.993	0.007	Wild
E25	0.995	0.005	Wild
E26	0.994	0.006	Wild
E27	0.995	0.005	Wild
E28	0.977	0.023	Wild
E29	0.984	0.016	Wild
E3	0.684	0.316	Wild
E3	0.684	0.316	Wild
E30	0.958	0.042	Wild
E31	0.994	0.006	Wild
E32	0.995	0.005	Wild
E33	0.987	0.013	Wild
E34	0.995	0.005	Wild
E4	0.995	0.005	Wild
E5	0.995	0.005	Wild
E7	0.943	0.057	Wild
E8	0.993	0.007	Wild
E9	0.988	0.012	Wild
Hyb17	0.389	0.611	Wild
Khara	0.005	0.995	Bactrian
R120	0.992	0.008	Wild
Saran	0.995	0.005	Wild
SK	0.908	0.092	Wild
W1	0.916	0.084	Wild
W10	0.975	0.025	Wild
W111	0.994	0.006	n/a
W116	0.98	0.02	n/a
W16	0.994	0.006	n/a
W19	0.993	0.007	n/a
W2	0.993	0.007	n/a
W21	0.993	0.007	n/a
W22	0.995	0.005	n/a
W3	0.971	0.029	n/a
W4	0.995	0.005	n/a
W49	0.993	0.007	n/a
W5	0.988	0.012	n/a
W6	0.992	0.008	n/a
W7	0.994	0.006	n/a
W8	0.548	0.452	n/a
W8	0.548	0.452	n/a
W9	0.994	0.006	n/a
WC115	0.991	0.009	Wild
wc117	0.709	0.291	Wild
WC118	0.994	0.006	Wild
WC119	0.979	0.021	n/a
WC120	0.981	0.019	Wild
WC121	0.855	0.145	Wild
WC162	0.914	0.086	Wild
WC164	0.991	0.009	Wild
WC165	0.992	0.008	Wild
WC18	0.995	0.005	Wild
wc20	0.991	0.009	Wild
WC202	0.993	0.007	Wild
WC205	0.889	0.111	Wild
WC207	0.555	0.445	Wild
WC208	0.782	0.218	Wild
WC210	0.947	0.053	Wild
WC221	0.993	0.007	Wild
WC225	0.83	0.17	Wild
WC242	0.932	0.068	Wild
WC243	0.988	0.012	Wild
WC246	0.979	0.021	n/a
WC249	0.858	0.142	Wild
WC251	0.874	0.126	Wild
WC254	0.993	0.007	Wild
WC257	0.995	0.005	Wild
WC261	0.99	0.01	Wild
WC264	0.994	0.006	Wild
WC31	0.971	0.029	Bactrian
WC41	0.992	0.008	Wild
